# Supplementary material for: Microbiome Associated with the Mycangia of Female and Male Adults of the Ambrosia Beetle Platypus cylindrus Fab. (Coleoptera: Curculionidae)
Source: Insects. 2021 Sep 29;12(10):881. doi: 10.3390/insects12100881 (PMC8540956; doi:10.3390/insects12100881)
Supplement: Supplementary file 1 [file insects-12-00881-s001.zip]

Archive with 2 entries (2 files):
- Supplementary Figure S1.pdf
- Supplementary Tables S1-S6.pdf
